# Supplementary material for: Age- and Sex-Dependent Variation in the Type I Interferon Signature of Healthy Individuals
Source: Medicina (Kaunas). 2025 Dec 17;61(12):2230. doi: 10.3390/medicina61122230 (PMC12735248; doi:10.3390/medicina61122230)
Supplement: Supplementary file 1 [file medicina-61-02230-s001.zip]

Archive with 1 entries (1 files):
- medicina-4034118-supplementary.pdf
